# Supplementary material for: NAC25 transcription factor regulates the degeneration of cytoplasmic membrane integrity and starch biosynthesis in rice endosperm through interacting with MADS29
Source: Front Plant Sci. 2025 Mar 18;16:1563065. doi: 10.3389/fpls.2025.1563065 (PMC11958719; doi:10.3389/fpls.2025.1563065)
Supplement: Supplementary file 2 [file Table2.xlsx]

## Sheet: Sheet1
Supplementary Table 2 Primers used in this study.
Gene accession	Forward primers (5'-3')	Reverse primers (5'-3')
Ubiquitin	CTGTCAACTGCCGCAAGAAG	GGCGAGTGACGCTCTAGTTC
NAC25-Q	CTAGTTGGGATGAGGCGGAC	TCATGCATGGCCCATTCAGT
NAC128-Q	GGTACCACGATGCACCTCTC	CGGCGGTACAGGTAGTTGAC
NAC25-GUS	GATCCCCCGAATTACTCTGTCTTATTTAAAGTTTATTTCC	ACAGGACGTAACATCCACCCTAGCTCACAAACT
SBEIIa-Q	CCACGAGTTATCCCACCACC	TGCATCCAAGCCACCTTCAT
AGPS2b-Q	ACTCCAAGAGCTCGCAGACC	GCCTGTAGTTGGCACCCAGA
ISA3-Q	ACAGCTTGAGACACTGGGTTGAG	GCATCAAGAGGACAACCATCTG
PHOH-Q	CACCAAGACGAAGCTCATCAAG	TTCACTCGTTGCTGGGTTCTC
SSSIIIb-Q	ATTCCGCTCGCAAGAACTGA	CAACCGCAGGATAACGGAAA
DPE2-Q	CAAGTACACCACAAGACCAGCAA	CGTCCAACAGCGAATCCAAT
SSIVb-Q	ATGCAGGAAGCCGAGATGTT	ACGACAATGGGTGCCAAGAT
SSIVc-Q	TGGCTGATGAACGACACGAA	CTTGAGCTCTTCCATGGCCA
MC4-Q	TCGACGTTCGTGGAGATGCTC	ATTCACGAGCCGCCTGATCTT
MC5-Q	GTGCCAGACCGACCAGACAT	CCGCTCTTCTCCGACAGGAT
MC6-Q	CCACACCGCAGGGTTCTTCAT	GTCCAGGCTGCTGAGTGTATCC
VDAC3-Q	GCAGCTGTGATAGTGACGCCCTCG	GGCTCTACACCGACATCGGCAAGA
VDAC6-Q	CCGGTGGCTGTTAGACCCAA	AGCAAAGGCCCAGCTCCGTT
VDAC7-Q	CTCAGTTGACGAACGAGCCCCA	CCCAAGGAGAGGTTCTTAGTTACAC
VDAC8-Q	GCCACAGTGTTTTTATGGGTTCC	CACACGAGCATTCAGTCTTC
NAC25-Y2H	CATGGAGGCCGAATTCATGGCTAACACCGGACTTAG	GGATCCCCGGGAATTCTCAATTTGCTTCATTCATGC
MADS29-Y2H	GGAGGCCAGTGAATTCATGGGGCGCGGCAAGATCGA	CACCCGGGTGGAATTCTTACCACAGCTGCAGGCCGT
NAC25-LCI	CTCGGTACCCGGGATCCATGGCTAACACCGGACTTAG	TACGAGATCTGGTCGACATTTGCTTCATTCATGCCAT
MADS29-LCI	GGCGGTACCCGGGATCCAATGGGGCGCGGCAAGATCGA	AAGCTCTGAGGTCGACTTACCACAGCTGCAGGCCGT
NAC25-BiFC	TATCCAGATCCAGTGGGATCCATGGCTAACACCGGACTTAGCATCCCC	CGCACTAGTAAGCTTGGTACCATTTGCTTCATTCATGCCATCACCAT
MADS29-BiFC	TATCCAGATCCAGTGGGATCCATGGGGCGCGGCAAGATCGAGATCAAG	CGCACTAGTAAGCTTGGTACCCCACAGCTGCAGGCCGTGG
